# Supplementary material for: Depletion of PHLDB2 Suppresses Epithelial–Mesenchymal Transition and Enhances Anti-Tumor Immunity in Head and Neck Squamous Cell Carcinoma
Source: Biomolecules. 2024 Feb 17;14(2):232. doi: 10.3390/biom14020232 (PMC10886581; doi:10.3390/biom14020232)
Supplement: Supplementary file 1 [file biomolecules-14-00232-s001.zip]

Archive with 1 entries (1 files):
- biomolecules-2839057-supplementary.pdf
